# Supplementary material for: Comparison of clinical features and cerebral glucose metabolism between patients with major depressive disorder and Parkinson’s with depression
Source: BMC Psychiatry. 2026 Jan 3;26:110. doi: 10.1186/s12888-025-07750-y (PMC12866246; doi:10.1186/s12888-025-07750-y)
Supplement: Supplementary file 2 — Supplementary Material 2 [file 12888_2025_7750_MOESM2_ESM.xlsx]

## Sheet: Sheet1
	Supplement Table 1 The areas of cerebral glucose metabolism between MDD, DPD and NC
	Brain regions	MDD	DPD	NC	MDD vs NC				DPD vs NC				MDD vs DPD
		(n=30)	(n=25)	(n=50)	p-value	adjusted p-value	Cohen'd	95%CI	p-value	adjusted p-value	Cohen'd	95%CI	p-value	adjusted p-value	Cohen'd	95%CI
	Right superior frontal cortex	1.02±0.03	1.02±0.04	1.01±0.05	0.387	0.51	0.18	[-0.270, 0.640]	0.142	0.228	0.334	[-0.149,0.817]	0.435	0.568	-0.216	[-0.748,0.316]
	Right medial frontal cortex	1.04±0.04	1.04±0.04	1.07±0.04	0.008**	0.021#	-0.64	[-1.110,-0.180]	0.013*	0.033#	-0.621	[-1.111,-0.131]	0.837	0.913	-0.075	[-0.606,0.456]
	Left superior frontal cortex	0.98±0.03	0.98±0.02	0.98±0.05	0.908	0.93	0.023	[-0.430,0.476]	0.888	0.927	-0.024	[-0.505,0.456]	0.918	0.931	0.026	[-0.505,0.557]
	Left medial frontal cortex	1.02±0.06	1.02±0.05	1.06±0.03	0.004**	0.011#	-0.78	[-1.240,-0.310]	0.002**	0.007##	-0.952	[-1.456,-0.448]	0.888	0.927	0.053	[-0.478,0.584]
	Left sensorimotor cortex	1.04±0.02	1.07±0.03	1.06±0.04	0.003**	0.009##	-0.63	[-1.090,-0.170]	0.444	0.574	0.187	[-0.294,0.668]	<0.0001***	<0.0001###	-1.178	[-1.754,-0.602]
	Right sensorimotor cortex	1.03±0.02	1.06±0.03	1.04±0.03	0.082	0.154	-0.35	[-0.810,0.110]	0.093	0.162	0.417	[-0.068,0.902]	<0.001***	<0.001###	-1.013	[-1.550,-0.476]
	Left superior parietal cortex	0.90±0.04	0.94±0.04	0.92±0.05	0.124	0.201	-0.35	[-0.810,0.100]	0.149	0.236	0.366	[-0.118,0.850]	0.003**	0.009##	-0.816	[-1.342,-0.290]
	Right superior parietal cortex	0.93±0.05	0.97±0.04	0.97±0.05	0.001**	0.001##	-0.79	[-1.260,-0.320]	0.852	0.917	-0.047	[-0.527,0.434]	0.003**	0.009##	-0.828	[-1.359,-0.297]
	Right middle frontal cortex	1.12±0.02	1.12±0.03	1.12±0.03	0.317	0.443	-0.21	[-0.670, 0.240]	0.566	0.693	-0.161	[-0.642,0.320]	0.881	0.927	-0.045	[-0.625,0.562]
	Left middle frontal cortex	1.11±0.03	1.10±0.03	1.12±0.03	0.027**	0.059	-0.51	[-0.970,-0.050]	0.001**	0.001##	-0.836	[-1.334,-0.338]	0.333	0.46	0.293	[-0.247,0.833]
	Right inferior parietal cortex	1.02±0.05	1.03±0.04	1.07±0.03	<0.001***	<0.001###	-1.13	[-1.620,-0.650]	<0.001***	<0.001###	-1.086	[-1.597,-0.575]	0.635	0.759	-0.143	[-0.687,0.401]
	Left inferior parietal cortex	1.01±0.05	1.01±0.05	1.06±0.04	<0.001***	<0.001###	-1.09	[-1.570,-0.600]	<0.001***	<0.001###	-1.11	[-1.622,-0.598]	0.931	0.935	-0.021	[-0.561,0.519]
	Right anterior cingulate cortex	1.04±0.04	1.04±0.03	1.05±0.03	0.545	0.686	-0.15	[-0.600,0.310]	0.306	0.436	-0.247	[-0.729,0.235]	0.734	0.848	0.093	[-0.447,0.633]
	Left anterior cingulate cortex	1.07±0.05	1.08±0.05	1.12±0.04	<0.001***	<0.001###	-1.17	[-1.660,-0.680]	<0.001***	<0.001###	-1.12	[-1.633,-0.607]	0.667	0.784	-0.124	[-0.668,0.420]
	Left associative visual cortex	1.08±0.03	1.06±0.03	1.05±0.02	<0.001***	<0.001###	1.39	[0.890,1.890]	0.014*	0.035#	0.745	[0.250,1.240]	0.055	0.114	0.553	[0.005,1.101]
	Right associative visual cortex	1.06±0.03	1.06±0.03	1.04±0.02	0.004**	0.011#	0.67	[0.210,1.130]	0.093	0.162	0.456	[-0.030,0.942]	0.535	0.68	0.171	[-0.373,0.715]
	Right Broca's region	1.09±0.03	1.11±0.03	1.11±0.03	0.010*	0.026#	-0.6	[-1.060,-0.130]	0.7	0.816	-0.094	[-0.574,0.387]	0.064	0.127	-0.52	[-1.080,0.040]
	Left Broca's region	1.13±0.03	1.14±0.03	1.20±0.03	<0.001***	<0.001###	-2.3	[-2.880,-1.720]	<0.001***	<0.001###	-1.822	[-2.384,-1.260]	0.348	0.476	-0.321	[-0.886,0.244]
	Right posterior cingulate cortex	1.21±0.02	1.21±0.03	1.20±0.03	0.017*	0.039#	0.55	[0.090,1.010]	0.27	0.397	0.272	[-0.210,0.754]	0.288	0.419	0.306	[-0.255,0.867]
	Right parietotemporal cortex	1.07±0.05	1.08±0.06	1.09±0.03	0.088	0.159	-0.43	[-0.890,0.030]	0.743	0.852	-0.096	[-0.576,0.384]	0.355	0.477	-0.261	[-0.815,0.293]
	Left posterior cingulate cortex	1.24±0.03	1.25±0.04	1.27±0.04	<0.001***	<0.001###	-0.86	[-1.330,-0.380]	0.007**	0.019#	-0.689	[-1.182,-0.196]	0.558	0.693	-0.15	[-0.694,0.394]
	Left parietotemporal cortex	1.08±0.04	1.08±0.06	1.10±0.03	0.022*	0.05	-0.58	[-1.040,-0.120]	0.171	0.265	-0.421	[-0.906,0.064]	0.894	0.927	-0.042	[-0.682,0.598]
	Left superior lateral temporal cortex	1.10±0.03	1.10±0.03	1.11±0.02	0.084	0.156	-0.47	[-0.930,-0.010]	0.098	0.166	-0.427	[-0.912,0.058]	0.815	0.898	-0.064	[-0.604,0.476]
	Right superior lateral temporal cortex	1.07±0.03	1.08±0.03	1.08±0.02	0.659	0.781	-0.11	[-0.560,0.350]	0.842	0.913	-0.039	[-0.519,0.441]	0.81	0.898	-0.066	[-0.606,0.474]
	Left caudate nucleus	1.03±0.06	0.94±0.05	0.97±0.07	<0.001***	<0.001###	0.9	[0.430,1.370]	0.078	0.149	-0.392	[-0.876,0.092]	<0.001***	<0.001###	1.58	[0.978,2.182]
	Right caudate nucleus	1.04±0.04	0.97±0.05	0.96±0.09	<0.001***	<0.001###	0.9	[0.430,1.380]	0.48	0.615	0.137	[-0.344,0.618]	<0.001***	<0.001###	1.163	[0.592,1.734]
	Left inferior frontal cortex	1.07±0.04	1.06±0.03	1.12±0.04	<0.001***	<0.001###	-1.27	[-1.760,-0.770]	<0.001***	<0.001###	-1.698	[-2.250,-1.146]	0.317	0.443	0.268	[-0.276,0.812]
	Right inferior frontal cortex	1.10±0.04	1.09±0.03	1.16±0.03	<0.001***	<0.001###	-1.748	[-2.280,-1.220]	<0.001***	<0.001###	-2.101	[-2.687,-1.515]	0.367	0.488	0.255	[-0.289,0.799]
	Left Thalamus	1.08±0.05	1.06±0.05	1.04±0.07	0.003**	0.009##	0.66	[0.200,1.120]	0.06	0.121	0.409	[-0.075,0.893]	0.217	0.329	0.341	[-0.203,0.885]
	Right Thalamus	1.08±0.05	1.07±0.04	1.01±0.08	<0.001***	<0.001###	1.04	[0.560,1.520]	<0.001***	<0.001###	0.795	[0.298,1.292]	0.199	0.305	0.362	[-0.182,0.906]
	Right lentiform nucleus	1.18±0.06	1.22±0.05	1.16±0.07	0.1	0.166	0.37	[-0.080,0.830]	0.001**	0.001##	0.851	[0.352,1.350]	0.052	0.109	-0.543	[-1.088,0.002]
	Left lentiform Nucleus	1.25±0.05	1.25±0.07	1.20±0.09	0.001**	0.001##	0.7	[0.230,1.160]	0.016*	0.039#	0.609	[0.119,1.099]	0.812	0.898	0.061	[-0.551,0.673]
	Right primary visual cortex	1.11±0.07	1.08±0.09	1.11±0.05	0.75	0.853	0.1	[-0.350,0.550]	0.151	0.237	-0.43	[-0.915,0.055]	0.074	0.143	0.634	[-0.062,1.330]
	Left primary visual cortex	1.14±0.08	1.12±0.08	1.17±0.05	0.06	0.121	-0.5	[-0.960,-0.040]	0.004**	0.011#	-0.868	[-1.368,-0.368]	0.298	0.429	0.288	[-0.254,0.830]
	Left inferior lateral anterior temporal cortex	0.89±0.02	0.88±0.03	0.93±0.05	<0.001***	<0.001###	-1.01	[-1.490,-0.530]	<0.001***	<0.001###	-1.112	[-1.625,-0.599]	0.352	0.477	0.255	[-0.289,0.799]
	Left anterior medial temporal cortex	0.74±0.03	0.73±0.02	0.73±0.03	0.237	0.352	0.26	[-0.200,0.710]	0.231	0.347	-0.264	[-0.746,0.218]	0.024*	0.054	0.635	[0.086,1.184]
	Right inferior lateral anterior temporal cortex	0.89±0.03	0.88±0.02	0.90±0.03	0.575	0.693	-0.13	[-0.580,0.320]	0.017*	0.039#	-0.498	[-0.985,-0.011]	0.09	0.161	0.471	[-0.073,1.015]
	Right anterior medial temporal cortex	0.72±0.02	0.71±0.02	0.72±0.04	0.801	0.898	-0.03	[-0.490,0.420]	0.087	0.159	-0.34	[-0.823,0.143]	0.11	0.18	0.444	[-0.100,0.988]
	Midbrain	0.75±0.02	0.73±0.03	0.71±0.04	<0.001***	<0.001###	1.11	[0.620,1.590]	0.035*	0.075	0.502	[0.015,0.989]	0.017*	0.039#	0.717	[0.158,1.276]
	Left inferior lateral posterior temporal cortex	0.98±0.03	0.97±0.02	0.98±0.04	0.91	0.93	-0.03	[-0.480,0.430]	0.1	0.166	-0.342	[-0.825,0.141]	0.1	0.166	0.457	[-0.087,1.001]
	Left posterior medial temporal cortex	0.93±0.03	0.91±0.02	0.90±0.03	<0.001***	<0.001###	1.29	[0.790,1.780]	0.003**	0.009##	0.699	[0.206,1.192]	0.010*	0.026#	0.705	[0.151,1.259]
	Right inferior lateral posterior temporal cortex	0.99±0.03	0.97±0.03	0.99±0.04	0.935	0.935	0.03	[-0.420,0.480]	0.003**	0.009##	-0.696	[-1.189,-0.203]	0.001**	0.001##	0.925	[0.359,1.491]
	Right posterior medial temporal cortex	0.90±0.03	0.88±0.02	0.86±0.02	<0.001***	<0.001###	1.44	[0.930,1.940]	<0.001***	<0.001###	0.967	[0.462,1.472]	0.031*	0.067	0.581	[0.032,1.130]
	Pons	0.68±0.03	0.67±0.02	0.64±0.02	<0.001***	<0.001###	1.7	[1.170,2.220]	<0.001***	<0.001###	1.219	[0.700,1.738]	0.065	0.127	0.542	[-0.007,1.091]
	Right cerebellum	0.91±0.04	0.92±0.04	0.89±0.04	0.004**	0.011#	0.68	[0.220,1.150]	0.001**	0.001##	0.853	[0.353,1.353]	0.575	0.693	-0.15	[-0.694,0.394]
	Vermis	0.95±0.05	0.96±0.04	0.90±0.04	<0.001***	<0.001###	1.36	[0.860,1.860]	<0.001***	<0.001###	1.42	[0.887,1.953]	0.864	0.923	-0.044	[-0.588,0.500]
	Left cerebellum	0.93±0.04	0.93±0.04	0.90±0.03	0.001**	0.001##	0.88	[0.410,1.350]	<0.001***	<0.001###	1.1	[0.588,1.612]	0.573	0.693	-0.176	[-0.720,0.368]
	Notes: *p<0.05, **p<0.01, ***p<0.001; FDR adjusted, #p<0.05, ##p<0.01, ###p<0.001. Abbreviations: MDD = Major depressive disorder group, DPD = Parkinson 's disease and major depressive disorder group, NC= Normal control group.
